# Supplementary material for: Resilience of temperate peatland vegetation communities to wildfire depends upon burn severity and pre‐fire species composition
Source: Ecol Evol. 2023 Apr 10;13(4):e9912. doi: 10.1002/ece3.9912 (PMC10085816; doi:10.1002/ece3.9912)
Supplement: Supplementary file 1 — Data S1: Supporting Information [file ECE3-13-e9912-s001.zip]

Archive with 2 entries (2 files):
- ECE3_9912_data_NERC_wildfire_veg_210927.xlsx
- ECE3_9912_script_Davies_peatland_wildfire_resilience_230112.txt
