# Supplementary material for: Resilience of temperate peatland vegetation communities to wildfire depends upon burn severity and pre‐fire species composition
Source: Ecol Evol. 2023 Apr 10;13(4):e9912. doi: 10.1002/ece3.9912 (PMC10085816; doi:10.1002/ece3.9912)
Supplement: Supplementary file 1 — Data S1: Supporting Information [file ECE3-13-e9912-s001.zip › ECE3_9912_data_NERC_wildfire_veg_210927.xlsx]

## Sheet: Read me
Resilience of temperate peatland vegetation communities to wildfire depends upon burn severity and pre-fire species composition
G. Matt Davies, Alan Gray & Rut Domènech
Shared under a CC BY-NC-SA 4.0 license (Attribution-NonCommercial-ShareAlike 4.0 International)
Worksheet	Contents
1 Species data	Species frequency in each of 11 plots (including 22 paired burned-unburned subplots). Eight quadrats in total per subplot thus abundance ranges from 0-8
2 Species codes	Cross-walk to identity species codes used in Sheet 1 providing genus and species names in addition to two broader taxonomic levels (Family and plant functional type). Some records are to genus, family or PFT only
3 Family data	Family, Order or PFT frequency in the same plots/subplots as for Worksheet 1
4 Ind vars	Independent variables used in data analysis including UK NVC community type, burn severity (pCBI) scores and fire weather (CFWIS) moisture code values for day of burn
5 Plot locations	Locations for all subplots and quadrats to allow repeat monitoring
6 Var codes	Metadata table defining all Worksheet columbs and any associated codes or abbreviations used
Note on original data storage locations (for authors' information only)
Worksheet Independent variables extracted from data associated with fuel consumption and fire severity analysis
	See file "FWI_CBI_consumption_140902.xlsx"
	Birse CBI data extracted from file "CBI_results_141002/xlsx"

## Sheet: 1 Species data
Code	fire.plot	Fire	Plot	Status	ACPT	acrocarpous	AGCA	AGROS	algae	ATUN	AUPA	BLSP	bryophyte	CAAT	CACA	CAEC	CAFL	CAFR	CAIN	CAMU	CANI	CAPY	CAVU	CEBI	CECO	CEDI	CEHA	CEPHA	CEPHA2	CEPU	CLADO	CLBE	CLCH	CLSQ	DEFL	DIAL	DISC	DRDI	DRYOP	ELRE	EMNI	ERAN	ERTE	ERVA	FEFI	GAAP	GASA	graminoid	HYCO
A.2.B	A.2	A	2	B	0	0	0	0	0	0	0	0	0	1	0	0	0	0	0	0	0	1	8	2	0	0	0	0	1	0	0	0	0	0	4	2	7	0	0	0	0	7	0	7	0	0	0	0	0
A.2.UB	A.2	A	2	UB	0	0	0	0	1	0	0	0	0	0	0	0	0	0	2	5	0	0	8	8	0	0	6	0	0	0	0	0	0	0	0	0	5	0	0	0	0	8	0	7	4	0	0	0	0
A.3.B	A.3	A	3	B	0	0	0	0	0	0	0	0	0	6	1	0	0	0	0	0	2	0	8	0	0	0	0	0	0	0	0	0	0	0	3	0	0	0	0	0	2	8	3	7	0	0	0	1	0
A.3.UB	A.3	A	3	UB	0	0	0	0	0	0	0	0	0	1	0	0	0	0	0	4	0	0	8	2	0	0	2	0	0	0	0	0	0	0	2	1	0	0	0	0	0	1	2	7	0	0	0	0	0
B.1.B	B.1	B	1	B	0	0	0	0	0	0	0	0	0	0	0	0	0	0	0	0	0	0	8	0	0	0	0	0	0	0	0	0	0	0	1	0	0	0	0	0	0	0	0	0	0	0	0	0	0
B.1.UB	B.1	B	1	UB	0	0	0	0	0	0	1	0	0	0	0	0	0	0	0	0	0	0	4	4	0	1	0	0	0	0	0	0	0	0	7	0	0	0	0	0	0	0	1	0	0	0	0	0	0
F.2.B	F.2	F	2	B	0	0	0	0	0	0	0	0	0	0	0	0	0	0	0	0	0	0	8	0	0	0	0	0	0	0	0	0	0	0	7	0	0	0	0	0	0	0	0	0	0	0	1	0	0
F.2.UB	F.2	F	2	UB	0	0	0	0	0	0	0	0	0	0	0	0	0	0	0	0	0	0	8	0	0	0	0	0	0	0	0	0	0	0	6	0	0	0	0	0	0	0	0	0	0	0	1	0	0
F.3.B	F.3	F	3	B	0	0	4	0	0	0	0	0	0	0	0	0	0	0	0	0	0	0	8	0	0	0	0	0	0	0	0	0	0	0	4	0	0	0	0	0	0	0	0	0	0	0	3	0	0
F.3.UB	F.3	F	3	UB	0	0	1	0	0	2	0	1	0	0	0	0	0	0	0	0	0	0	8	0	0	0	0	0	0	0	0	0	0	0	6	0	0	0	0	0	0	0	0	0	0	0	2	0	0
M.1.B	M.1	M	1	B	0	0	0	0	0	0	0	0	2	0	0	0	6	0	0	0	0	8	8	0	0	0	1	0	0	0	3	0	0	1	6	0	0	0	0	0	0	6	4	1	0	0	0	0	0
M.1.UB	M.1	M	1	UB	0	0	0	0	0	0	0	0	4	0	0	0	6	1	0	0	0	0	8	0	0	0	0	0	0	0	0	0	0	0	8	1	0	0	0	0	6	6	3	1	0	0	0	0	0
M.2.B	M.2	M	2	B	0	0	0	0	0	0	0	0	3	0	0	0	3	0	1	0	0	7	0	1	0	0	0	0	1	0	1	0	1	1	6	0	0	0	0	0	1	7	0	7	0	0	0	0	0
M.2.UB	M.2	M	2	UB	0	0	0	0	0	0	0	0	4	0	0	0	4	1	1	0	0	4	0	0	0	0	0	0	2	0	0	0	0	0	8	0	1	1	0	0	2	7	1	8	0	0	0	0	0
S.1.B	S.1	S	1	B	2	0	0	0	0	0	0	0	0	0	0	0	0	0	1	3	0	0	0	8	0	0	2	0	0	0	0	0	0	0	0	0	0	0	0	0	0	0	1	1	0	0	0	0	0
S.1.UB	S.1	S	1	UB	0	0	0	0	0	0	0	0	0	0	0	0	0	0	0	0	0	0	1	0	0	0	0	0	0	0	0	0	0	0	0	0	0	0	0	0	0	0	3	1	0	0	0	0	0
S.2.B	S.2	S	2	B	5	0	0	0	1	0	0	0	2	0	0	0	0	0	6	4	0	0	0	0	0	0	1	0	0	0	0	0	0	0	0	0	0	0	1	0	0	0	6	0	0	2	0	0	0
S.2.UB	S.2	S	2	UB	0	0	0	2	0	0	0	0	1	0	0	2	0	0	0	2	0	0	0	0	0	0	0	0	0	0	0	0	0	0	0	0	0	0	0	4	0	0	1	1	0	0	0	0	0
W.1.B	W.1	W	1	B	0	4	7	0	0	0	0	0	0	0	0	0	0	0	0	0	0	4	8	0	0	0	0	0	0	1	0	0	0	0	6	0	2	0	0	0	0	1	0	7	0	0	0	0	0
W.1.UB	W.1	W	1	UB	0	0	0	0	0	0	0	0	0	0	0	0	0	0	0	2	0	0	7	1	0	0	0	0	0	0	0	2	0	2	7	0	7	0	0	0	4	0	2	2	0	0	0	0	0
W.2.B	W.2	W	2	B	0	0	0	0	0	0	0	0	1	0	0	0	0	0	0	0	0	8	8	1	0	0	0	1	0	7	0	0	0	0	1	0	1	0	0	0	0	7	0	8	0	0	0	0	0
W.2.UB	W.2	W	2	UB	0	0	0	0	0	0	0	0	1	0	0	0	0	0	0	5	0	0	8	3	1	1	0	0	3	0	0	0	0	0	0	0	2	0	0	0	0	7	0	8	0	0	0	0	1
[truncated: 38 more columns]

## Sheet: 2 Species codes
Species_code	Genus	species	Group 1	Group 2	Notes
ACPT	Achillea	ptarmica	forb	forb
acrocarpous	NA	NA	NA	acrocarpous
AGCA	Agrostis	canina	Poaceae	grass
AGROS	Agrostis	NA	Poaceae	grass
algae	NA	NA	algae	algae
ATUN	Atrichum	undulatum	Polytrichale	acrocarpous
AUPA	Aulacomnium	palustre	Bryale	acrocarpous
BLSP	Blechnum	spicant	Aspleniaceae	Eupolypod
bryophyte	NA	NA	NA	NA
CAAT	Campylopus	atrovirens	Dicranale	acrocarpous
CACA	Carex	caryophyllea	Cyperaceae	sedge
CAEC	Carex	echinata	Cyperaceae	sedge
CAFL	Campylopus	flexuosus	Dicranale	acrocarpous
CAFR	Campylopus	fragillis	Dicranale	acrocarpous
CAIN	Campylopus	introflexus	Dicranale	acrocarpous
CAMU	Calypogeia	muelleriana	Jungermanniale	liverwort
CANI	Carex	nigra	Cyperaceae	sedge
CAPY	Campylopus	pyriformis	Dicranale	acrocarpous
CAVU	Calluna	vulgaris	Ericoideae	shrub
CEBI	Cephalozia	bicuspidata	Jungermanniale	liverwort
CECO	Cephalozia	connivens	Jungermanniale	liverwort
CEDI	Cephaloziella	divaricata	Jungermanniale	liverwort
CEHA	Cephaloziella	hampeana	Jungermanniale	liverwort
CEPHA	Cephalozia	NA	Jungermanniale	liverwort
CEPHA2	Cephaloziella	NA	Jungermanniale	liverwort
CEPU	Ceratodon	purpureus	Dicranale	acrocarpous
CLADO	Cladonia	NA	Cladoniaceae	lichen
CLCH	Cladonia	chlorophea	Cladoniaceae	lichen
CLSQ	Cladonia	squamosa	Cladoniaceae	lichen
DEFL	Deschampsia	flexuosa	Poaceae	grass
DIAL	Diplophylum	albicans	Jungermanniale	liverwort
DISC	Dicranum	scoparium	Dicranale	acrocarpous
DRDI	Dryopteris	dilitata	Dryopteridaceae	Eupolypod
DRYOP	Dryopteris	NA	Dryopteridaceae	Eupolypod
ELRE	Elymus	repens	Poaceae	grass
EMNI	Empetrum	nigrum	Ericoideae	shrub
ERAN	Eriophorum	angustifolium	Cyperaceae	sedge
ERTE	Erica	tetralix	Ericoideae	shrub
ERVA	Eriophorum	vaginatum	Cyperaceae	sedge
FEFI	Festuca	filiformis	Poaceae	grass
GAAP	Galium	aparine	forb	forb
GASA	Galium	saxatile	forb	forb
graminoid	NA	NA	NA	NA
HYCU	Hypnum	cuppressiforme	Hypnale	pleurocarpous
HYJU	Hypnum	jutlandicum	Hypnale	pleurocarpous
HYSP	Hylocomium	splendens	Hypnale	pleurocarpous
JUSQ	Juncus	squarrosus	Juncaceae	rush
KIPR	Kindbergia	praelonga	Hypnale	pleurocarpous
LEGL	Leucobryum	glaucum	Dicranale	acrocarpous
liverwort	NA	NA	Jungermanniale	liverwort
LUMU	Luzula	multiflora	Juncaceae	rush
MOCA	Molinia	caerulea	Poaceae	grass
MYGA	Myrica	gale	Myricaceae	shrub
PISY	Pinus	sylvestris	Pinaceae	conifer
PLSC	Pleurozium	schreberi	Hypnale	pleurocarpous
PLUN	Plagiothecium	undulatum	Hypnale	pleurocarpous
POAL	Pogonatum	aloides	Polytrichale	acrocarpous
POCO	Polytrichum	commune	Polytrichale	acrocarpous
POER	Potentilla	erecta	forb	forb
POJU	Polytrichum	juniperinum	Polytrichale	acrocarpous
POLO	Polytrichum	longisetum	Polytrichale	acrocarpous
PONU	Pohlia	nutans	Bryale	acrocarpous
POPI	Polytrichum	piliferum	Polytrichale	acrocarpous
POSE	Polygala	serpyllifolia	forb	forb
PSEL	Pseudotaxiphyllum	elegans	Hypnale	pleurocarpous
PSPU	Pseudoscleropodium	purum	Hypnale	pleurocarpous
PTAQ	Pteridium	aquilinum	Dennstaedtiaceae	Dennstaedtiaceae
RHAL	Rhynchospora	alba	Cyperaceae	sedge
RHSQ	Rhytidiadelphus	squarrosus	Hypnale	pleurocarpous
SPCO	Sphagnum	compactum	Sphagnale	Sphagnum	(s Rigida)
SPFA	Sphagnum	fallax	Sphagnale	Sphagnum	(s Cuspidata)
SPGI	Sphagnum	girgensohnii	Sphagnale	Sphagnum	(s Acutifolia)
SPHAG	Sphagnum	NA	Sphagnale	Sphagnum
SPPA	Sphagnum	palustre	Sphagnale	Sphagnum	(s Sphagnum)
SPPA2	Sphagnum	papillosum	Sphagnale	Sphagnum	(s Sphagnum)
SPSU	Sphagnum	subnitens	Sphagnale	Sphagnum	(s Acutifolia)
SPTE	Sphagnum	tenellum	Sphagnale	Sphagnum	(s Cuspidata)
ULEU	Ulex	europaeus	Faboideae (shrub)	shrub
unknown	NA	NA	NA	NA
VAMY	Vaccinium	myrtillus	Vaccinioideae	shrub
VAVI	Vaccinium	vitis-idaea	Vaccinioideae	shrub

## Sheet: 3 Family data
Code	fire.plot	Fire	Plot	Status	Dryopteridaceae	Pinaceae	algae	Aspleniaceae	Bryale	Cladoniaceae	Cyperaceae	Dennstaedtiaceae	Dicranale	Ericoideae	Faboideae.shrb	forb	Hypnale	Juncaceae	Jungermanniale	Myricaceae	Unknown	Poaceae	Polytrichale	Sphagnale	Vaccinioideae
A.2.B	A.2	A	2	B	0	0	0	0	0	0	7	0	8	8	0	0	1	0	3	0	0	7	2	0	5
A.2.UB	A.2	A	2	UB	0	0	1	0	0	0	8	0	7	8	0	0	1	0	8	0	1	4	4	1	7
A.3.B	A.3	A	3	B	0	0	0	0	0	0	8	0	6	8	0	0	4	0	0	0	2	3	2	1	2
A.3.UB	A.3	A	3	UB	0	0	0	0	0	0	7	0	1	8	0	0	7	0	4	0	1	2	0	1	1
B.1.B	B.1	B	1	B	0	1	0	0	0	0	0	2	0	8	2	0	0	0	0	0	0	1	0	0	5
B.1.UB	B.1	B	1	UB	0	0	0	0	1	0	0	8	0	5	0	0	8	0	4	0	0	7	0	0	8
F.2.B	F.2	F	2	B	0	0	0	0	0	0	0	4	0	8	0	1	2	0	0	0	0	7	0	0	8
F.2.UB	F.2	F	2	UB	0	0	0	0	0	0	0	7	0	8	0	1	8	0	0	0	0	6	0	0	8
F.3.B	F.3	F	3	B	0	0	0	0	0	0	0	0	0	8	0	3	1	0	0	0	1	7	0	0	8
F.3.UB	F.3	F	3	UB	0	0	0	1	0	0	0	2	0	8	0	2	8	0	0	0	0	6	2	0	8
M.1.B	M.1	M	1	B	0	0	0	0	0	4	6	0	8	8	0	0	2	0	5	0	2	8	0	0	0
M.1.UB	M.1	M	1	UB	0	0	0	0	0	0	6	0	6	8	0	0	6	0	6	0	5	8	0	0	2
M.2.B	M.2	M	2	B	0	0	0	0	0	1	8	0	7	1	0	0	1	0	2	0	3	7	0	1	0
M.2.UB	M.2	M	2	UB	1	0	0	0	0	0	8	0	8	3	0	0	4	0	4	0	4	8	0	0	0
S.1.B	S.1	S	1	B	0	0	0	0	0	0	1	0	1	1	0	6	6	0	8	7	0	8	0	1	0
S.1.UB	S.1	S	1	UB	0	0	0	0	0	0	1	0	0	3	0	0	6	0	0	8	0	8	0	3	1
S.2.B	S.2	S	2	B	1	0	1	0	1	0	0	0	6	6	0	8	7	0	4	8	3	8	0	4	3
S.2.UB	S.2	S	2	UB	0	0	0	0	0	0	8	0	0	1	0	4	3	1	2	8	1	8	0	2	0
W.1.B	W.1	W	1	B	0	0	0	0	0	0	7	0	6	8	0	0	0	0	0	0	4	8	4	0	1
W.1.UB	W.1	W	1	UB	0	0	0	0	0	2	2	0	7	7	0	0	7	0	4	0	1	7	0	0	2
W.2.B	W.2	W	2	B	0	0	0	0	0	0	8	0	8	8	0	0	0	0	5	0	1	1	7	0	0
W.2.UB	W.2	W	2	UB	0	0	0	0	0	0	8	0	2	8	0	0	8	0	7	0	1	0	0	0	0

## Sheet: 4 Ind Vars
Code	Fire	Plot	F.pl	Status	NVC	pCBI.grnd	pCBI.surf	pCBI	DMC	DC	FWI
A.2.B	A	2	A.2	B	M19	0.783333	2.2	2.98333	34.7	98.1	33.3
A.2.UB	A	2	A.2	UB	M19	0.783333	2.2	2.98333	34.7	98.1	33.3
A.3.B	A	3	A.3	B	M19	0.566667	1.78571	2.35238	34.7	98.1	33.3
A.3.UB	A	3	A.3	UB	M19	0.566667	1.78571	2.35238	34.7	98.1	33.3
B.1.B	B	1	B.1	B	W18b	1.63	2.21	3.85	NA	NA	NA
B.1.UB	B	1	B.1	UB	W18b	1.63	2.21	3.85	NA	NA	NA
F.2.B	F	2	F.2	B	H12	1.5	2.32857	3.82857	30.404	62.2664	24.0304
F.2.UB	F	2	F.2	UB	H12	1.5	2.32857	3.82857	30.404	62.2664	24.0304
F.3.B	F	3	F.3	B	H12	1.63333	2.31429	3.94762	30.404	62.2664	24.0304
F.3.UB	F	3	F.3	UB	H12	1.63333	2.31429	3.94762	30.404	62.2664	24.0304
M.1.B	M	1	M.1	B	M19	0.704167	1.375	2.07917	9.2	35.3	4.2
M.1.UB	M	1	M.1	UB	M19	0.704167	1.375	2.07917	9.2	35.3	4.2
M.2.B	M	2	M.2	B	M20	0.333333	1	1.33333	9.2	35.3	4.2
M.2.UB	M	2	M.2	UB	M20	0.333333	1	1.33333	9.2	35.3	4.2
S.1.B	S	1	S.1	B	M25a	0.4	0.6	1	3.2	11.9	2.1
S.1.UB	S	1	S.1	UB	M25a	0.4	0.6	1	3.2	11.9	2.1
S.2.B	S	2	S.2	B	M25a	1.03333	1.33333	2.36667	3.2	11.9	2.1
S.2.UB	S	2	S.2	UB	M25a	1.03333	1.33333	2.36667	3.2	11.9	2.1
W.1.B	W	1	W.1	B	H12	1.775	2.31667	4.09167	35.6	118	17.2
W.1.UB	W	1	W.1	UB	H12	1.775	2.31667	4.09167	35.6	118	17.2
W.2.B	W	2	W.2	B	M19	1.675	1.97143	3.64643	35.6	118	17.2
W.2.UB	W	2	W.2	UB	M19	1.675	1.97143	3.64643	35.6	118	17.2

## Sheet: 5 Plot locations
Fire_name	Fire_date	Plot_number	Subplot_status	Subplot_UTM_zone	Subplot_location	X_location	Y_location
Anglezarke	2011-04-29	3	UB	30U	529046 5946946	-7	9
Anglezarke	2011-04-29	3	UB	30U	529046 5946946	-8	5
Anglezarke	2011-04-29	3	UB	30U	529046 5946946	2	2
Anglezarke	2011-04-29	3	UB	30U	529046 5946946	7	4
Anglezarke	2011-04-29	3	UB	30U	529046 5946946	-1	0
Anglezarke	2011-04-29	3	UB	30U	529046 5946946	-4	8
Anglezarke	2011-04-29	3	UB	30U	529046 5946946	-1	-3
Anglezarke	2011-04-29	3	UB	30U	529046 5946946	0	-5
Anglezarke	2011-04-29	3	UB	30U	529046 5946946	6	0
Anglezarke	2011-04-29	3	UB	30U	529046 5946946	999	999
Anglezarke	2011-04-29	3	B	30U	529102 5946986	-7	5
Anglezarke	2011-04-29	3	B	30U	529102 5946986	-2	6
Anglezarke	2011-04-29	3	B	30U	529102 5946986	5	0
Anglezarke	2011-04-29	3	B	30U	529102 5946986	0	5
Anglezarke	2011-04-29	3	B	30U	529102 5946986	3	0
Anglezarke	2011-04-29	3	B	30U	529102 5946986	1	-8
Anglezarke	2011-04-29	3	B	30U	529102 5946986	-3	-2
Anglezarke	2011-04-29	3	B	30U	529102 5946986	-9	-4
Anglezarke	2011-04-29	3	B	30U	529102 5946986	4	5
Anglezarke	2011-04-29	3	B	30U	529102 5946986	-2	9
Anglezarke	2011-04-29	2	UB	30U	530995 5945374	0	6
Anglezarke	2011-04-29	2	UB	30U	530995 5945374	-2	1
Anglezarke	2011-04-29	2	UB	30U	530995 5945374	6	6
Anglezarke	2011-04-29	2	UB	30U	530995 5945374	6	1
Anglezarke	2011-04-29	2	UB	30U	530995 5945374	2	-5
Anglezarke	2011-04-29	2	UB	30U	530995 5945374	0	-1
Anglezarke	2011-04-29	2	UB	30U	530995 5945374	0	-1
Anglezarke	2011-04-29	2	UB	30U	530995 5945374	-2	-8
Anglezarke	2011-04-29	2	B	30U	531007 5945332	5	6
Anglezarke	2011-04-29	2	B	30U	531007 5945332	-8	2
Anglezarke	2011-04-29	2	B	30U	531007 5945332	5	4
Anglezarke	2011-04-29	2	B	30U	531007 5945332	9	3
Anglezarke	2011-04-29	2	B	30U	531007 5945332	-5	7
Anglezarke	2011-04-29	2	B	30U	531007 5945332	0	-3
Anglezarke	2011-04-29	2	B	30U	531007 5945332	-7	-7
Anglezarke	2011-04-29	2	B	30U	531007 5945332	0	-2
Marsden	2011-04-09	1	B	30U	568267 5938676	-2	5
Marsden	2011-04-09	1	B	30U	568267 5938676	-8	0
Marsden	2011-04-09	1	B	30U	568267 5938676	-9	1
Marsden	2011-04-09	1	B	30U	568267 5938676	3	5
Marsden	2011-04-09	1	B	30U	568267 5938676	3	5
Marsden	2011-04-09	1	B	30U	568267 5938676	8	-7
Marsden	2011-04-09	1	B	30U	568267 5938676	-5	-1
Marsden	2011-04-09	1	B	30U	568267 5938676	-2	-7
Marsden	2011-04-09	1	UB	30U	568164 5938646	-1	1
Marsden	2011-04-09	1	UB	30U	568164 5938646	-3	9
Marsden	2011-04-09	1	UB	30U	568164 5938646	2	0
Marsden	2011-04-09	1	UB	30U	568164 5938646	9	9
Marsden	2011-04-09	1	UB	30U	568164 5938646	1	-6
Marsden	2011-04-09	1	UB	30U	568164 5938646	6	-8
Marsden	2011-04-09	1	UB	30U	568164 5938646	-8	-4
Marsden	2011-04-09	1	UB	30U	568164 5938646	-7	-1
Marsden	2011-04-09	2	B	30U	566607 5939854	-3	3
Marsden	2011-04-09	2	B	30U	566607 5939854	-3	0
Marsden	2011-04-09	2	B	30U	566607 5939854	6	3
Marsden	2011-04-09	2	B	30U	566607 5939854	6	7
Marsden	2011-04-09	2	B	30U	566607 5939854	4	-6
Marsden	2011-04-09	2	B	30U	566607 5939854	0	-2
Marsden	2011-04-09	2	B	30U	566607 5939854	-6	-4
Marsden	2011-04-09	2	B	30U	566607 5939854	-3	-8
Marsden	2011-04-09	2	UB	30U	566500 5939844	-1	0
Marsden	2011-04-09	2	UB	30U	566500 5939844	-1	3
Marsden	2011-04-09	2	UB	30U	566500 5939844	5	8
Marsden	2011-04-09	2	UB	30U	566500 5939844	0	8
Marsden	2011-04-09	2	UB	30U	566500 5939844	4	-8
Marsden	2011-04-09	2	UB	30U	566500 5939844	1	-4
Marsden	2011-04-09	2	UB	30U	566500 5939844	-6	-8
Marsden	2011-04-09	2	UB	30U	566500 5939844	0	-7
Wainstalls	2011-04-30	1	UB	30U	570310 5959177	7	3
Wainstalls	2011-04-30	1	UB	30U	570310 5959177	0	2
Wainstalls	2011-04-30	1	UB	30U	570310 5959177	9	7
Wainstalls	2011-04-30	1	UB	30U	570310 5959177	4	0
Wainstalls	2011-04-30	1	UB	30U	570310 5959177	5	-7
Wainstalls	2011-04-30	1	UB	30U	570310 5959177	5	0
Wainstalls	2011-04-30	1	UB	30U	570310 5959177	-1	-9
Wainstalls	2011-04-30	1	UB	30U	570310 5959177	6	-4
Wainstalls	2011-04-30	1	B	30U	570288 5959202	-5	4
Wainstalls	2011-04-30	1	B	30U	570288 5959202	-1	7
Wainstalls	2011-04-30	1	B	30U	570288 5959202	6	2
Wainstalls	2011-04-30	1	B	30U	570288 5959202	6	3
Wainstalls	2011-04-30	1	B	30U	570288 5959202	0	-3
Wainstalls	2011-04-30	1	B	30U	570288 5959202	9	-5
Wainstalls	2011-04-30	1	B	30U	570288 5959202	-5	-1
Wainstalls	2011-04-30	1	B	30U	570288 5959202	-7	0
Wainstalls	2011-04-30	2	UB	30U	570774 5959935	0	3
Wainstalls	2011-04-30	2	UB	30U	570774 5959935	-2	2
Wainstalls	2011-04-30	2	UB	30U	570774 5959935	4	5
Wainstalls	2011-04-30	2	UB	30U	570774 5959935	4	1
Wainstalls	2011-04-30	2	UB	30U	570774 5959935	5	-3
Wainstalls	2011-04-30	2	UB	30U	570774 5959935	9	0
Wainstalls	2011-04-30	2	UB	30U	570774 5959935	-4	-9
Wainstalls	2011-04-30	2	UB	30U	570774 5959935	-3	-3
Wainstalls	2011-04-30	2	B	30U	570776 5959882	0	4
Wainstalls	2011-04-30	2	B	30U	570776 5959882	-7	1
Wainstalls	2011-04-30	2	B	30U	570776 5959882	3	4
Wainstalls	2011-04-30	2	B	30U	570776 5959882	5	9
Wainstalls	2011-04-30	2	B	30U	570776 5959882	8	-1
Wainstalls	2011-04-30	2	B	30U	570776 5959882	4	-1
Wainstalls	2011-04-30	2	B	30U	570776 5959882	-2	-7
Wainstalls	2011-04-30	2	B	30U	570776 5959882	-3	-5
Star	2011-05-29	1	UB	30U	411241 6119985	-6	-6
Star	2011-05-29	1	UB	30U	411241 6119985	-5	7
Star	2011-05-29	1	UB	30U	411241 6119985	0	8
Star	2011-05-29	1	UB	30U	411241 6119985	4	1
Star	2011-05-29	1	UB	30U	411241 6119985	2	0
Star	2011-05-29	1	UB	30U	411241 6119985	0	-5
Star	2011-05-29	1	UB	30U	411241 6119985	-2	-9
Star	2011-05-29	1	UB	30U	411241 6119985	-4	-8
Star	2011-05-29	1	B	30U	411294 6119841	-2	3
Star	2011-05-29	1	B	30U	411294 6119841	-2	2
Star	2011-05-29	1	B	30U	411294 6119841	6	1
Star	2011-05-29	1	B	30U	411294 6119841	6	8
Star	2011-05-29	1	B	30U	411294 6119841	2	-9
Star	2011-05-29	1	B	30U	411294 6119841	5	-2
Star	2011-05-29	1	B	30U	411294 6119841	0	5
Star	2011-05-29	1	B	30U	411294 6119841	-7	0
Star	2011-05-29	2	UB	30U	410981 6119987	1	-6
Star	2011-05-29	2	UB	30U	410981 6119987	2	-7
Star	2011-05-29	2	UB	30U	410981 6119987	2	7
Star	2011-05-29	2	UB	30U	410981 6119987	0	1
Star	2011-05-29	2	UB	30U	410981 6119987	-8	0
Star	2011-05-29	2	UB	30U	410981 6119987	2	-6
Star	2011-05-29	2	UB	30U	410981 6119987	-1	-4
Star	2011-05-29	2	UB	30U	410981 6119987	-5	-8
Star	2011-05-29	2	B	30U	410935 6119967	-3	5
Star	2011-05-29	2	B	30U	410935 6119967	-9	6
Star	2011-05-29	2	B	30U	410935 6119967	1	2
Star	2011-05-29	2	B	30U	410935 6119967	9	3
Star	2011-05-29	2	B	30U	410935 6119967	7	-8
Star	2011-05-29	2	B	30U	410935 6119967	5	0
Star	2011-05-29	2	B	30U	410935 6119967	-4	0
Star	2011-05-29	2	B	30U	410935 6119967	-2	-2
Finzean	2012-03-30	3	UB	30V	518030 6319545	4	8
Finzean	2012-03-30	3	UB	30V	518030 6319545	6	0
Finzean	2012-03-30	3	UB	30V	518030 6319545	7	7
Finzean	2012-03-30	3	UB	30V	518030 6319545	8	5
Finzean	2012-03-30	3	UB	30V	518030 6319545	1	7
Finzean	2012-03-30	3	UB	30V	518030 6319545	4	3
Finzean	2012-03-30	3	UB	30V	518030 6319545	9	7
Finzean	2012-03-30	3	UB	30V	518030 6319545	3	9
Finzean	2012-03-30	3	B	30V	518064 6319552	3	9
Finzean	2012-03-30	3	B	30V	518064 6319552	4	9
Finzean	2012-03-30	3	B	30V	518064 6319552	6	5
Finzean	2012-03-30	3	B	30V	518064 6319552	5	5
Finzean	2012-03-30	3	B	30V	518064 6319552	4	9
Finzean	2012-03-30	3	B	30V	518064 6319552	7	6
Finzean	2012-03-30	3	B	30V	518064 6319552	0	2
Finzean	2012-03-30	3	B	30V	518064 6319552	3	6
Finzean	2012-03-30	2	UB	30V	517980 6319727	9	5
Finzean	2012-03-30	2	UB	30V	517980 6319727	-6	3
Finzean	2012-03-30	2	UB	30V	517980 6319727	0	5
Finzean	2012-03-30	2	UB	30V	517980 6319727	1	9
Finzean	2012-03-30	2	UB	30V	517980 6319727	4	-9
Finzean	2012-03-30	2	UB	30V	517980 6319727	8	-5
Finzean	2012-03-30	2	UB	30V	517980 6319727	-3	-1
Finzean	2012-03-30	2	UB	30V	517980 6319727	-9	-6
Finzean	2012-03-30	2	B	30V	518009 6319734	-2	6
Finzean	2012-03-30	2	B	30V	518009 6319734	-8	2
Finzean	2012-03-30	2	B	30V	518009 6319734	6	9
Finzean	2012-03-30	2	B	30V	518009 6319734	7	5
Finzean	2012-03-30	2	B	30V	518009 6319734	8	-5
Finzean	2012-03-30	2	B	30V	518009 6319734	-3	-2
Finzean	2012-03-30	2	B	30V	518009 6319734	-6	-5
Finzean	2012-03-30	2	B	30V	518009 6319734	0	-5
Birse		1	B	30V	516749 6318201	3	6
Birse		1	B	30V	516749 6318201	7	8
Birse		1	B	30V	516749 6318201	2	9
Birse		1	B	30V	516749 6318201	1	4
Birse		1	B	30V	516749 6318201	5	0
Birse		1	B	30V	516749 6318201	9	8
Birse		1	B	30V	516749 6318201	4	3
Birse		1	B	30V	516749 6318201	6	5
Birse		1	UB	30V	516787 6318206	9	6
Birse		1	UB	30V	516787 6318206	8	7
Birse		1	UB	30V	516787 6318206	6	8
Birse		1	UB	30V	516787 6318206	0	2
Birse		1	UB	30V	516787 6318206	3	5
Birse		1	UB	30V	516787 6318206	5	0
Birse		1	UB	30V	516787 6318206	2	0
Birse		1	UB	30V	516787 6318206	0	8

## Sheet: 6 Var codes
Sheet	Variabe	Code	Definition
1	Code		Unique sub-plot identifier
1	fire.plot		Unique plot identifier
1	Fire	A	Angelzarke
1		B	Birse
1		F	Finzean
1		M	Marsden Moor
1		S	Loch Doon
1		W	Wainstalls
1	Plot		Plot number within fire
1	Status	B	Burned
1		UB	Unburned
1	ACPT - end		Unique species identifier codes with species frequency across eight quadrats within each sub-plot reported for each as the relevant cell values
2	Species_code		Unqiue species identified used for recording of species frequency in Sheet 1
2	Genus		Genus name for the given code (NA for unidentified at this level)
2	species		Species name for given code (NA if unidentified to this level)
2	Group 1		Grouping for analysis - often by plant family though forbs are lumped due to infrequency in data
2	Group 2		Grouping level 2 for analysis - by plant functional type
2	Notes		Any notes or comments on the species or its identification
3	Code		Unique sub-plot identifier
3	fire.plot		Unique plot identifier
3	Fire		Fire code as per Sheet 1
3	Plot		Plot number within fire
3	Status		Status code as per Sheet 1
3	Dryopteridaceae - end		Family (+ some plant functional type) frequency across eight quadrats located within each subplot
4	Fire		As per "Fire" variable in Sheet 1
4	Plot		Plot number within fire
4	F.pl		Unique plot identifier
4	Status		As per "Status" variable for Sheet 1
4	NVC		NVC Community code - see
4	pCBI.grnd		Peatland Composite Burn Index for the ground (moss, litter, peat) layer. See https://doi.org/10.5194/bg-13-389-2016
4	pCBI.surf		Peatland Composite Burn Index for the surface (shrubs, herbaceous vegetation, fine fuels) layer. See https://doi.org/10.5194/bg-13-389-2016
4	pCBI		Overall Peatland Composite Burn Index. See https://doi.org/10.5194/bg-13-389-2016
4	DMC		Duff Moisture Code (~ moisture content of deeper moss/litter layers and peat). See https://cfs.nrcan.gc.ca/publications?id=19927
4	DC		Drought Code (~ moisture content of peat). See https://cfs.nrcan.gc.ca/publications?id=19927
4	FWI		Fire Weather Index (~ fireline intensity). See https://cfs.nrcan.gc.ca/publications?id=19927
5	Fire_name		Name of fire - relates to Code definitions for sheet 4 above
5	Fire_date		Date fire was first reported - note some fires burned for > 1 day
5	Plot_number		Plot number within fire
5	Subplot_status		As per "Status" variable for sheet 4
5	Subplot_UTM_zone		UTM zone for the central point of each 20 m diameter sub-plot
5	Subplot_location		UTM location for the central point of each 20 m diameter sub-plot
5	X_location		Quadrat placement co-ordinates on N-S axis of plot - positive values are north of central point, negative values south (999 = missing value)
5	Y_location		Quadrat placement co-ordinates on W-E axis of plot - positive values are west of central point, negative values east (999 = missing value)
