# Supplementary material for: Resilience of temperate peatland vegetation communities to wildfire depends upon burn severity and pre‐fire species composition
Source: Ecol Evol. 2023 Apr 10;13(4):e9912. doi: 10.1002/ece3.9912 (PMC10085816; doi:10.1002/ece3.9912)
Supplement: Supplementary file 1 — Data S1: Supporting Information [file ECE3-13-e9912-s001.zip › ECE3_9912_script_Davies_peatland_wildfire_resilience_230112.txt]

###### ~~~~~ Resilience of temperate peatland vegetation communities to wildfire depends upon burn severity and pre-fire species composition ~~~~~ #####
########################################~~~~~~~~ DATA ANALYSIS SCRIPT ~~~~~~~~########################################
## Script authors G. Matt Davies & Simon C. Power
## Last update 07/Nov/2022


######################~~~~~~~~~~~~~~~~~~~ SECTION A - ANALYSIS OF VEGETATION COMMUNITY CHANGE ~~~~~~~~~~~~~~~~~~~~~~~~~~~~~~~~~#####################

##Data important and preprocessing

data <-read.table(file.choose(),header=T)
row.names(data) <- data$QCode

#Convert to presence/absence to account for multiple records of same species (due to collected unknowns later ID'd)
veg <- data[,8:ncol(data)]
veg <- decostand(veg, method="pa")
data2 <- cbind(data[,1:7],veg)

#Drop columns that won't be used in any analyses
drops1 <- c("algae","peat")
data2 <- data2[ , !(names(data) %in% drops1)]

############ PART A1 - Analysis of changes in plant diversity ########

#Aggregate data to plot.status level
data3 <- aggregate(data2[,8:ncol(data2)], by=list(data2$SP.code),  FUN=sum, na.rm=TRUE)
data3b <- aggregate(data2[,1:7], by=list(data2$SP.code),  FUN=head,1, na.rm=TRUE)
data3 <- cbind(data3b[,3:ncol(data3b)],data3[,2:ncol(data3)])
row.names(data3) <- data3$SP.code

rich.p <- (data3[,1:5])

#Calculate average quadrat level richness for each plot.status (mean alpha for plot)
rich.q <- specnumber(data2[,8:ncol(data2)]) 
rich.p$av.alpha.q <- tapply(X=rich.q, INDEX=data2$SP.code, mean)
rich.p$SD.alpha.q <- tapply(X=rich.q, INDEX=data2$SP.code, sd)

#Calculate total plot.status-level species richness (gamma for plot)
rich.p$gamma.p <- specnumber(data3[,7:ncol(data3)])


#Calculate mean species richness at fire.status level (alpha for fire ~ mean gamma for fire.status)
rich.f <- rich.p[,3:5]
rich.f$Fire.stat <- paste(rich.f$Fire, rich.f$Status, sep=".")
av.rich.p <- tapply(X=rich.p$gamma.p, INDEX=rich.f$Fire.stat, mean)
rich.f <- aggregate(rich.f, by=list(rich.f$Fire.stat),  FUN=head,1, na.rm=TRUE)
rich.f$av.rich.p <- av.rich.p

#Calculate total fire.status-level species richness (gamma for fire)
data2$Fire.stat <- paste(data2$Fire, data2$Status, sep=".")
gamma.f <- as.data.frame(specnumber(aggregate(data2[,8:88], by=list(data2$Fire.stat), FUN=mean)))
gamma.f$Fire.stat <- aggregate(data2$Fire.stat, by=list(data2$Fire.stat),  FUN=head,1, na.rm=TRUE)[,1]
colnames(gamma.f) <- c("gamma.f","Fire.stat")
rich.f$gamma.f <- gamma.f$gamma.f


#Calculate betadiversity @ plot scale (dissimilarity amongst quadrats) - beta div needs to use 
	# processed species data as required for community dynamics analysis
	# This could also be done at fire level (i.e. dissimilarity between whole plots within B/UB areas)


################# PRE-PROCESSING FOR COMMUNITY LEVEL ANALYSIS ###################################

#Pre-processing - need to remove the following columns: acrocarpous, algae, bryophyte, graminoid, peat, unknown
	# Lump together liverworts, Sphagnum spp., Dryopteris, Cladonia, Agrostis

data4 <- data2

#Drop columns where species identity is unknown, too vague to be meaningful (i.e. likely to just add noise), or where species to be lumped
drops2 <- c("unknown","bryophyte","graminoid","acrocarpous","CEPHA","CEBI","CECO","CEPHA2","CEDI","CEHA","CAMU","DIAL",
			"SPCO","SPFA","SPGI","SPPA","SPPA2","SPSU","SPTE","DRDI","CLCH","CLSQ","CLBE","AGCA")
data4 <- data4[ , !(names(data4) %in% drops2)]

data4$liverwort <- data2$CEPHA+data2$CEBI+data2$CECO+data2$CEPHA2+data2$CEDI+data2$CEHA+data2$CAMU+data2$DIAL+data2$liverwort
data4$SPHAG <- data2$SPCO+data2$SPFA+data2$SPGI+data2$SPHAG+data2$SPPA+data2$SPPA2+data2$SPSU+data2$SPTE
data4$DRYOP <- data2$DRYOP+data2$DRDI
data4$CLADO <- data2$CLADO+data2$CLCH+data2$CLSQ+data2$CLBE
data4$AGROS <- data2$AGROS+data2$AGCA

#Turn back to presence absence at quadrat level
veg2 <- data4[,8:ncol(data4)]
veg2 <- decostand(veg2, method="pa")
data5 <- cbind(data[,1:7],veg2)

#Aggregate data to the plot level
data5a <- aggregate(data5[,8:ncol(data5)], by=list(data5$SP.code),  FUN=sum, na.rm=TRUE)
data5b <- aggregate(data5[,1:7], by=list(data5$SP.code),  FUN=head,1, na.rm=TRUE)
data5 <- cbind(data5b[,3:ncol(data5b)],data5a[,2:ncol(data5a)])
row.names(data5) <- data5$SP.code

###################################### END OF PRE-PROCESSING ###################################

veg.dist <- vegdist(veg2, method="bray")
beta.p <- betadisper(veg.dist, group=data$SP.code)
rich.p$beta.p <- tapply (beta.p$distances, data$SP.code, mean)

################################### PLOTTING CHANGES IN DIVERSITY ###############################

#Loop to subtract unburnt diversity from burnt diveristy => +ve values = increase following burning
#Set-up blank data frame
cols2 <- colnames(rich.p[6:9])
df2 <- data.frame(matrix(ncol = 4, nrow = 0))
colnames(df2) <- cols2
row2<-unique(data2$fire.plot)

for (i in row2){
  chng2<-(rich.p[rich.p$fire.plot==i&rich.p$Status=="B",6:9]-rich.p[rich.p$fire.plot==i&rich.p$Status=="UB",6:9])
	df2<-rbind(df2,chng2)
}
p.div.chng <- df2

#Loop to propagate errors associated with assessment of average quadrat level alpha diversity
#Set-up blank data frame
cols2 <- colnames(rich.p[7])
df2 <- data.frame(matrix(ncol = 1, nrow = 0))
colnames(df2) <- cols2

for (i in row2){
  SD2<-(rich.p[rich.p$fire.plot==i&rich.p$Status=="B",7]^2+rich.p[rich.p$fire.plot==i&rich.p$Status=="UB",7]^2)
	df2<-rbind(df2,SD2)
}

#Column name gets messed up for some reason - doesn't seem to matter (checked calculation for several plots)
colnames(df2) <- "SD.alpha.q"
p.div.chng$SD.alpha.q <- sqrt(df2)

#Load independent data - file = data_NERC_wildfire_IndVars_210113

ind <- read.table(file.choose(), header=T)
 
#Aggregate indepent variables to plot level
ind.plot <- aggregate(ind, by=list(ind$F.pl), FUN=head,1)

#######ERROR HERE THE OBJECT "df1" has not been created and is not clearly linked to an existing file
#ind.plot2 <-ind.plot[,colnames(ind.plot)=="Fire.pch"|colnames(ind.plot)=="NVC.pch"]
#ind.plot2 <- ind.plot2[order(row.names(ind.plot2)),]
#ind.plot <- cbind(ind.plot, ind.plot2); remove(ind.plot2)

#Plotting is diversity v CBI with symbol shape ~ NVC, colour ~ fire and size ~ pre-fire diversity

#Construct key
key <- as.data.frame(c(1,2,3,4,5,6))
colnames(key) <- "y.Fire"
key$x1 <- c(2,2,2,2,2,2)
key$x2 <- c(6,6,6,6,6,6)
key$pch <- c(unique(ind.plot$NVC.pch),NA)
NVC <- c("M19","W18b","H12","M20","M25a","XX")
key$NVC <-NVC
key$col <- c("black", "darkgoldenrod", "green", "blue", "turquoise", "deeppink")
key$Fire <- unique(ind.plot$Fire)
key$Fire2 <- c("Anglezarke","Birse","Finzean","Marsden","Loch Doon","Wainstalls")

svg("C:/Users/simon/Dropbox/OSU_Postdoc/Peatland_Paper/Figure_1.svg")

par(mfrow=c(2,2), mar=c(4.5,4.5,1,1))
plot(ind.plot$pCBI,p.div.chng$av.alpha.q, pch=ind.plot$NVC.pch, bg = c("black", "black", "darkgoldenrod", "green", "green", "blue", "blue", "turquoise", "turquoise", "deeppink", "deeppink"), cex=rich.p$av.alpha.q[rich.p$Status=="UB"]/4, xlab="Fire severity (pCBI)", ylab="Difference in alpha diversity", cex.lab=1.25, ylim=c(-7,7))    
# Add error bars
errorX <- ind.plot$pCBI
error1 <- p.div.chng$av.alpha.q-p.div.chng$SD.alpha.q
error2 <- p.div.chng$av.alpha.q+p.div.chng$SD.alpha.q
arrows(x0=errorX, y0=error1[,1], x1=errorX, y1=error2[,1], length=0.05, angle=90, code=3)
points(ind.plot$pCBI,p.div.chng$av.alpha.q, pch=ind.plot$NVC.pch, bg = c("black", "black", "darkgoldenrod", "green", "green", "blue", "blue", "turquoise", "turquoise", "deeppink", "deeppink"), cex=rich.p$av.alpha.q[rich.p$Status=="UB"]/4) 
abline(0,0, lty=2)

plot(ind.plot$pCBI,p.div.chng$gamma.p, pch=ind.plot$NVC.pch, bg = c("black", "black", "darkgoldenrod", "green", "green", "blue", "blue", "turquoise", "turquoise", "deeppink", "deeppink"), cex=rich.p$gamma.p[rich.p$Status=="UB"]/4, xlab="Fire severity (pCBI)", ylab="Difference in gamma diversity", cex.lab=1.25, ylim=c(-8,8))
abline(0,0, lty=2)
plot(ind.plot$pCBI,p.div.chng$beta.p, pch=ind.plot$NVC.pch, bg = c("black", "black", "darkgoldenrod", "green", "green", "blue", "blue", "turquoise", "turquoise", "deeppink", "deeppink"), cex=rich.p$beta.p[rich.p$Status=="UB"]*10, xlab="Fire severity (pCBI)", ylab="Difference beta diversity", cex.lab=1.25, ylim=c(-0.06,0.06))
abline(0,0, lty=2)

plot(key$x2,key$y.Fire, xlim=c(1,8), ylim=c(0,7), yaxt="n", xaxt="n", ann="FALSE", col="white") 
points(key$x1,key$y.Fire, pch=key$pch, cex=4, bg="grey")
text(key$x1[1:5],key$y.Fire[1:5], labels=key$NVC[1:5], cex=1, pos=4, offset=1.75)
points(key$x2-1,key$y.Fire-0.5, pch=21, cex=4, bg=key$col)
text(key$x2,key$y.Fire-0.5, labels=key$Fire2, cex=1, pos=4, offset=-0.5)
text(2.3,6.5, labels="NVC Community", cex=1, font=2, pos=4, offset=-2.5)
text(6.1,6.5, labels="Wildfire", cex=1, font=2, pos=4, offset=-1)

dev.off()

#Correlation analyses
cor.test(ind.plot$pCBI,p.div.chng$av.alpha.q) # r = -0.60; P = 0.51
cor.test(ind.plot$pCBI,p.div.chng$gamma.p) # r = - -0.80; P = 0.003
cor.test(ind.plot$pCBI,p.div.chng$beta.p) # r = -0.40; P = 0.22; Effect seems to be function of site/fire rather 
	#than severity - fires show consistent increases or decreases


#Plot changes in fire-level alpha and beta diversity

rich.f$x1 <- as.numeric(rich.f$Fire)+(as.numeric(rich.f$Status)/10)

#Differences in richness
par(mfrow=c(1,2), mar=c(7,5,1,1))
plot(as.numeric(rich.f$Fire),rich.f$av.rich.p, col="white", ylab="Difference in mean alpha diversity", xlab="", cex.lab=1.25, xaxt='n')
points(as.numeric(rich.f$Fire[rich.f$Status=="UB"]),rich.f$av.rich.p[rich.f$Status=="UB"], pch=21, bg="black", cex=2)  
points(as.numeric(rich.f$Fire[rich.f$Status=="B"]),rich.f$av.rich.p[rich.f$Status=="B"], pch=21, bg="red", cex=2)  
arrows(as.numeric(rich.f$Fire[rich.f$Status=="UB"]),rich.f$av.rich.p[rich.f$Status=="UB"],as.numeric(rich.f$Fire[rich.f$Status=="B"]),rich.f$av.rich.p[rich.f$Status=="B"], lw=2, length=0.2)
axis(1, at=as.numeric(rich.f$Fire[rich.f$Status=="UB"]), labels=c("Angelzarke","Birse", "Finzean", "Marsden", "Loch Doon", "Wainstalls"),cex.axis=1.25, las=2)

#Differences in gamma diversity
plot(as.numeric(rich.f$Fire),gamma.f$gamma.f, col="white", ylab="Difference in mean gamma diversity", xlab="", cex.lab=1.25, xaxt='n')
points(as.numeric(rich.f$Fire[rich.f$Status=="UB"]),gamma.f$gamma.f[rich.f$Status=="UB"], pch=21, bg="black", cex=2)  
points(as.numeric(rich.f$Fire[rich.f$Status=="B"]),gamma.f$gamma.f[rich.f$Status=="B"], pch=21, bg="red", cex=2)  
arrows(as.numeric(rich.f$Fire[rich.f$Status=="UB"]),gamma.f$gamma.f[rich.f$Status=="UB"],as.numeric(rich.f$Fire[rich.f$Status=="B"]),gamma.f$gamma.f[rich.f$Status=="B"], lw=2, length=0.2)
axis(1, at=as.numeric(rich.f$Fire[rich.f$Status=="UB"]), labels=c("Angelzarke","Birse", "Finzean", "Marsden", "Loch Doon", "Wainstalls"),cex.axis=1.25, las=2)


############ PART A2 - NMDS to examine community development trajectories #################

#Probably does not make sense to do Wisconsin transformation - not sure what this would mean in context of frequency data
#mds3 <- metaMDS(wisconsin(data[6:ncol(data)]), distance = "bray", k = 3, autotransform=F, trymax = 200)
#mds5 <- metaMDS(data5[,7:63], distance = "bray", k = 5, autotransform=F, trymax = 500)
#mds4 <- metaMDS(data5[,7:63], distance = "bray", k = 4, autotransform=F, trymax = 500)
#mds3 <- metaMDS(data5[,7:63], distance = "bray", k = 3, autotransform=F, trymax = 500)
mds2 <- metaMDS(data5[,7:63], distance = "bray", k = 2, autotransform=F, trymax = 500)

#Examine scree plot of dimensions v. stress
scree.stress <- cbind(rbind(mds5$stress,mds4$stress,mds3$stress,mds2$stress), c(5,4,3,2))
plot(scree.stress[,2],scree.stress[,1])
#Accepted a 2D solution


#Plot trajectories of change in composition - symbol by burn status, color by fire
points <- as.data.frame(mds2$points)
plot(points$MDS1, points$MDS2, pch=ind$NVC.pch, bg=as.numeric(data5$Fire), cex=2, xaxt='n', yaxt='n', ann=F)
#plot(points$MDS1, points$MDS2, pch=ifelse(data5$Status=="B",23,21), bg=as.numeric(data5$Fire), cex=2, ax=n)
arrows(points$MDS1[data5$fire.plot=="A.2"&data5$Status=="UB"], points$MDS2[data5$fire.plot=="A.2"&data5$Status=="UB"], 
points$MDS1[data5$fire.plot=="A.2"&data5$Status=="B"], points$MDS2[data5$fire.plot=="A.2"&data5$Status=="B"], col="black", lw=2, length=0.1)
arrows(points$MDS1[data5$fire.plot=="A.3"&data5$Status=="UB"], points$MDS2[data5$fire.plot=="A.3"&data5$Status=="UB"], 
points$MDS1[data5$fire.plot=="A.3"&data5$Status=="B"], points$MDS2[data5$fire.plot=="A.3"&data5$Status=="B"], col="black", lw=2, length=0.1)
arrows(points$MDS1[data5$fire.plot=="B.1"&data5$Status=="UB"], points$MDS2[data5$fire.plot=="B.1"&data5$Status=="UB"], 
points$MDS1[data5$fire.plot=="B.1"&data5$Status=="B"], points$MDS2[data5$fire.plot=="B.1"&data5$Status=="B"], col="red", lw=2, length=0.1)
arrows(points$MDS1[data5$fire.plot=="F.2"&data5$Status=="UB"], points$MDS2[data5$fire.plot=="F.2"&data5$Status=="UB"], 
points$MDS1[data5$fire.plot=="F.2"&data5$Status=="B"], points$MDS2[data5$fire.plot=="F.2"&data5$Status=="B"], col="green", lw=2, length=0.1)
arrows(points$MDS1[data5$fire.plot=="F.3"&data5$Status=="UB"], points$MDS2[data5$fire.plot=="F.3"&data5$Status=="UB"], 
points$MDS1[data5$fire.plot=="F.3"&data5$Status=="B"], points$MDS2[data5$fire.plot=="F.3"&data5$Status=="B"], col="green", lw=2, length=0.1)
arrows(points$MDS1[data5$fire.plot=="M.1"&data5$Status=="UB"], points$MDS2[data5$fire.plot=="M.1"&data5$Status=="UB"], 
points$MDS1[data5$fire.plot=="M.1"&data5$Status=="B"], points$MDS2[data5$fire.plot=="M.1"&data5$Status=="B"], col="blue", lw=2, length=0.1)
arrows(points$MDS1[data5$fire.plot=="M.2"&data5$Status=="UB"], points$MDS2[data5$fire.plot=="M.2"&data5$Status=="UB"], 
points$MDS1[data5$fire.plot=="M.2"&data5$Status=="B"], points$MDS2[data5$fire.plot=="M.2"&data5$Status=="B"], col="blue", lw=2, length=0.1)
arrows(points$MDS1[data5$fire.plot=="S.1"&data5$Status=="UB"], points$MDS2[data5$fire.plot=="S.1"&data5$Status=="UB"], 
points$MDS1[data5$fire.plot=="S.1"&data5$Status=="B"], points$MDS2[data5$fire.plot=="S.1"&data5$Status=="B"], col="turquoise", lw=2, length=0.1)
arrows(points$MDS1[data5$fire.plot=="S.2"&data5$Status=="UB"], points$MDS2[data5$fire.plot=="S.2"&data5$Status=="UB"], 
points$MDS1[data5$fire.plot=="S.2"&data5$Status=="B"], points$MDS2[data5$fire.plot=="S.2"&data5$Status=="B"], col="turquoise", lw=2, length=0.1)
arrows(points$MDS1[data5$fire.plot=="W.1"&data5$Status=="UB"], points$MDS2[data5$fire.plot=="W.1"&data5$Status=="UB"], 
points$MDS1[data5$fire.plot=="W.1"&data5$Status=="B"], points$MDS2[data5$fire.plot=="W.1"&data5$Status=="B"], col="pink", lw=2, length=0.1)
arrows(points$MDS1[data5$fire.plot=="W.2"&data5$Status=="UB"], points$MDS2[data5$fire.plot=="W.2"&data5$Status=="UB"], 
points$MDS1[data5$fire.plot=="W.2"&data5$Status=="B"], points$MDS2[data5$fire.plot=="W.2"&data5$Status=="B"], col="pink", lw=2, length=0.1)
box()

plot(points$MDS1, points$MDS2, pch=ind$NVC.pch, bg=ifelse(data5$Status=="B", "red", "black"), cex=2, ax='n')
arrows(points$MDS1[data5$fire.plot=="A.2"&data5$Status=="UB"], points$MDS2[data5$fire.plot=="A.2"&data5$Status=="UB"], 
points$MDS1[data5$fire.plot=="A.2"&data5$Status=="B"], points$MDS2[data5$fire.plot=="A.2"&data5$Status=="B"], col="black", lw=2, length=0.1)
arrows(points$MDS1[data5$fire.plot=="A.3"&data5$Status=="UB"], points$MDS2[data5$fire.plot=="A.3"&data5$Status=="UB"], 
points$MDS1[data5$fire.plot=="A.3"&data5$Status=="B"], points$MDS2[data5$fire.plot=="A.3"&data5$Status=="B"], col="black", lw=2, length=0.1)
arrows(points$MDS1[data5$fire.plot=="B.1"&data5$Status=="UB"], points$MDS2[data5$fire.plot=="B.1"&data5$Status=="UB"], 
points$MDS1[data5$fire.plot=="B.1"&data5$Status=="B"], points$MDS2[data5$fire.plot=="B.1"&data5$Status=="B"], col="black", lw=2, length=0.1)
arrows(points$MDS1[data5$fire.plot=="F.2"&data5$Status=="UB"], points$MDS2[data5$fire.plot=="F.2"&data5$Status=="UB"], 
points$MDS1[data5$fire.plot=="F.2"&data5$Status=="B"], points$MDS2[data5$fire.plot=="F.2"&data5$Status=="B"], col="black", lw=2, length=0.1)
arrows(points$MDS1[data5$fire.plot=="F.3"&data5$Status=="UB"], points$MDS2[data5$fire.plot=="F.3"&data5$Status=="UB"], 
points$MDS1[data5$fire.plot=="F.3"&data5$Status=="B"], points$MDS2[data5$fire.plot=="F.3"&data5$Status=="B"], col="black", lw=2, length=0.1)
arrows(points$MDS1[data5$fire.plot=="M.1"&data5$Status=="UB"], points$MDS2[data5$fire.plot=="M.1"&data5$Status=="UB"], 
points$MDS1[data5$fire.plot=="M.1"&data5$Status=="B"], points$MDS2[data5$fire.plot=="M.1"&data5$Status=="B"], col="black", lw=2, length=0.1)
arrows(points$MDS1[data5$fire.plot=="M.2"&data5$Status=="UB"], points$MDS2[data5$fire.plot=="M.2"&data5$Status=="UB"], 
points$MDS1[data5$fire.plot=="M.2"&data5$Status=="B"], points$MDS2[data5$fire.plot=="M.2"&data5$Status=="B"], col="black", lw=2, length=0.1)
arrows(points$MDS1[data5$fire.plot=="S.1"&data5$Status=="UB"], points$MDS2[data5$fire.plot=="S.1"&data5$Status=="UB"], 
points$MDS1[data5$fire.plot=="S.1"&data5$Status=="B"], points$MDS2[data5$fire.plot=="S.1"&data5$Status=="B"], col="black", lw=2, length=0.1)
arrows(points$MDS1[data5$fire.plot=="S.2"&data5$Status=="UB"], points$MDS2[data5$fire.plot=="S.2"&data5$Status=="UB"], 
points$MDS1[data5$fire.plot=="S.2"&data5$Status=="B"], points$MDS2[data5$fire.plot=="S.2"&data5$Status=="B"], col="black", lw=2, length=0.1)
arrows(points$MDS1[data5$fire.plot=="W.1"&data5$Status=="UB"], points$MDS2[data5$fire.plot=="W.1"&data5$Status=="UB"], 
points$MDS1[data5$fire.plot=="W.1"&data5$Status=="B"], points$MDS2[data5$fire.plot=="W.1"&data5$Status=="B"], col="black", lw=2, length=0.1)
arrows(points$MDS1[data5$fire.plot=="W.2"&data5$Status=="UB"], points$MDS2[data5$fire.plot=="W.2"&data5$Status=="UB"], 
points$MDS1[data5$fire.plot=="W.2"&data5$Status=="B"], points$MDS2[data5$fire.plot=="W.2"&data5$Status=="B"], col="black", lw=2, length=0.1)
box()

#Plots species centroids
# Need to manually add labels to prevent over-writing
ord.species<- mds2$species
plot(ord.species, ax=F)
box()
identify(ord.species[,1],ord.species[,2],labels=row.names(ord.species))


#Calculate distances between points in the ordination
dist.mvd <- as.matrix(vegdist(points, method="euclidian", upper=T, diag=T))

#Extract plot distances
dist.mvd2 <- c(dist.mvd[1,2],dist.mvd[3,4],dist.mvd[5,6],dist.mvd[7,8],dist.mvd[9,10],dist.mvd[11,12],
	dist.mvd[13,14],dist.mvd[15,16],dist.mvd[17,18],dist.mvd[19,20],dist.mvd[21,22])

dist.mvd3 <- ind[c(FALSE,TRUE), ] 

dist.mvd3$dist.mvd <- dist.mvd2

write.csv(dist.mvd3, "C:/Users/simon/Dropbox/OSU_Postdoc/Peatland_Paper/Trajectory_Lengths_Resistance.csv")

plot(dist.mvd3$dist.mvd*-1 ~ dist.mvd3$pCBI.surf, cex=2, pch=dist.mvd3$NVC.pch, bg=as.numeric(dist.mvd3$Fire),
	ylab= "Community Resistance", xlab= "Burn Severity (pCBI)", cex.lab=1.5, cex.axis=1.2)

par(mar=c(5,1,1,5))
plot(dist.mvd3$dist.mvd*-1 ~ dist.mvd3$pCBI, cex=2, pch=dist.mvd3$NVC.pch, bg=as.numeric(dist.mvd3$Fire),xaxt='n', yaxt='n', ann=F)
axis(1, cex.axis=1.2, cex.lab=1.5)
title(xlab="Burn Severity (pCBI)", cex.lab=1.5)
axis(4, cex.axis=1.2)
mtext(text="Community Resistance", cex=1.5, side=4, line=3.2)

cor.dat <- dist.mvd3[,c(7:9,15)]
cor(cor.dat)

cor.test(dist.mvd3$dist.mvd,dist.mvd3$pCBI.grnd)
cor.test(dist.mvd3$dist.mvd,dist.mvd3$pCBI)


########################## PLOT FINAL ORDINATION FIGURE ##########################################

#svg("C:/Users/simon/Dropbox/OSU_Postdoc/Peatland_Paper/Figure_6.svg")

par(mar=c(1,5,5,1), mfrow=c(2,2))

#Plot trajectories of change in composition - symbol by burn status, color by fire
points <- as.data.frame(mds2$points)
plot(points$MDS1, points$MDS2, pch=ind$NVC.pch, bg = c("black", "black", "black", "black", "darkgoldenrod", "darkgoldenrod", "green", "green", "green", "green", "blue", "blue","blue","blue", "turquoise", "turquoise", "turquoise", "turquoise", "deeppink", "deeppink", "deeppink", "deeppink"), cex=2, xaxt='n', yaxt='n', ann=F)
#plot(points$MDS1, points$MDS2, pch=ifelse(data5$Status=="B",23,21), bg=as.numeric(data5$Fire), cex=2, ax=n)
arrows(points$MDS1[data5$fire.plot=="A.2"&data5$Status=="UB"], points$MDS2[data5$fire.plot=="A.2"&data5$Status=="UB"], 
points$MDS1[data5$fire.plot=="A.2"&data5$Status=="B"], points$MDS2[data5$fire.plot=="A.2"&data5$Status=="B"], col="black", lw=2, length=0.1)
arrows(points$MDS1[data5$fire.plot=="A.3"&data5$Status=="UB"], points$MDS2[data5$fire.plot=="A.3"&data5$Status=="UB"], 
points$MDS1[data5$fire.plot=="A.3"&data5$Status=="B"], points$MDS2[data5$fire.plot=="A.3"&data5$Status=="B"], col="black", lw=2, length=0.1)
arrows(points$MDS1[data5$fire.plot=="B.1"&data5$Status=="UB"], points$MDS2[data5$fire.plot=="B.1"&data5$Status=="UB"], 
points$MDS1[data5$fire.plot=="B.1"&data5$Status=="B"], points$MDS2[data5$fire.plot=="B.1"&data5$Status=="B"], col="darkgoldenrod", lw=2, length=0.1)
arrows(points$MDS1[data5$fire.plot=="F.2"&data5$Status=="UB"], points$MDS2[data5$fire.plot=="F.2"&data5$Status=="UB"], 
points$MDS1[data5$fire.plot=="F.2"&data5$Status=="B"], points$MDS2[data5$fire.plot=="F.2"&data5$Status=="B"], col="green", lw=2, length=0.1)
arrows(points$MDS1[data5$fire.plot=="F.3"&data5$Status=="UB"], points$MDS2[data5$fire.plot=="F.3"&data5$Status=="UB"], 
points$MDS1[data5$fire.plot=="F.3"&data5$Status=="B"], points$MDS2[data5$fire.plot=="F.3"&data5$Status=="B"], col="green", lw=2, length=0.1)
arrows(points$MDS1[data5$fire.plot=="M.1"&data5$Status=="UB"], points$MDS2[data5$fire.plot=="M.1"&data5$Status=="UB"], 
points$MDS1[data5$fire.plot=="M.1"&data5$Status=="B"], points$MDS2[data5$fire.plot=="M.1"&data5$Status=="B"], col="blue", lw=2, length=0.1)
arrows(points$MDS1[data5$fire.plot=="M.2"&data5$Status=="UB"], points$MDS2[data5$fire.plot=="M.2"&data5$Status=="UB"], 
points$MDS1[data5$fire.plot=="M.2"&data5$Status=="B"], points$MDS2[data5$fire.plot=="M.2"&data5$Status=="B"], col="blue", lw=2, length=0.1)
arrows(points$MDS1[data5$fire.plot=="S.1"&data5$Status=="UB"], points$MDS2[data5$fire.plot=="S.1"&data5$Status=="UB"], 
points$MDS1[data5$fire.plot=="S.1"&data5$Status=="B"], points$MDS2[data5$fire.plot=="S.1"&data5$Status=="B"], col="turquoise", lw=2, length=0.1)
arrows(points$MDS1[data5$fire.plot=="S.2"&data5$Status=="UB"], points$MDS2[data5$fire.plot=="S.2"&data5$Status=="UB"], 
points$MDS1[data5$fire.plot=="S.2"&data5$Status=="B"], points$MDS2[data5$fire.plot=="S.2"&data5$Status=="B"], col="turquoise", lw=2, length=0.1)
arrows(points$MDS1[data5$fire.plot=="W.1"&data5$Status=="UB"], points$MDS2[data5$fire.plot=="W.1"&data5$Status=="UB"], 
points$MDS1[data5$fire.plot=="W.1"&data5$Status=="B"], points$MDS2[data5$fire.plot=="W.1"&data5$Status=="B"], col="deeppink", lw=2, length=0.1)
arrows(points$MDS1[data5$fire.plot=="W.2"&data5$Status=="UB"], points$MDS2[data5$fire.plot=="W.2"&data5$Status=="UB"], 
points$MDS1[data5$fire.plot=="W.2"&data5$Status=="B"], points$MDS2[data5$fire.plot=="W.2"&data5$Status=="B"], col="deeppink", lw=2, length=0.1)
box()

par(mar=c(1,1,5,5))
plot(points$MDS1, points$MDS2, pch=ind$NVC.pch, bg=ifelse(data5$Status=="B", "red", "black"), cex=2, ax=F)
arrows(points$MDS1[data5$fire.plot=="A.2"&data5$Status=="UB"], points$MDS2[data5$fire.plot=="A.2"&data5$Status=="UB"], 
points$MDS1[data5$fire.plot=="A.2"&data5$Status=="B"], points$MDS2[data5$fire.plot=="A.2"&data5$Status=="B"], col="black", lw=2, length=0.1)
arrows(points$MDS1[data5$fire.plot=="A.3"&data5$Status=="UB"], points$MDS2[data5$fire.plot=="A.3"&data5$Status=="UB"], 
points$MDS1[data5$fire.plot=="A.3"&data5$Status=="B"], points$MDS2[data5$fire.plot=="A.3"&data5$Status=="B"], col="black", lw=2, length=0.1)
arrows(points$MDS1[data5$fire.plot=="B.1"&data5$Status=="UB"], points$MDS2[data5$fire.plot=="B.1"&data5$Status=="UB"], 
points$MDS1[data5$fire.plot=="B.1"&data5$Status=="B"], points$MDS2[data5$fire.plot=="B.1"&data5$Status=="B"], col="black", lw=2, length=0.1)
arrows(points$MDS1[data5$fire.plot=="F.2"&data5$Status=="UB"], points$MDS2[data5$fire.plot=="F.2"&data5$Status=="UB"], 
points$MDS1[data5$fire.plot=="F.2"&data5$Status=="B"], points$MDS2[data5$fire.plot=="F.2"&data5$Status=="B"], col="black", lw=2, length=0.1)
arrows(points$MDS1[data5$fire.plot=="F.3"&data5$Status=="UB"], points$MDS2[data5$fire.plot=="F.3"&data5$Status=="UB"], 
points$MDS1[data5$fire.plot=="F.3"&data5$Status=="B"], points$MDS2[data5$fire.plot=="F.3"&data5$Status=="B"], col="black", lw=2, length=0.1)
arrows(points$MDS1[data5$fire.plot=="M.1"&data5$Status=="UB"], points$MDS2[data5$fire.plot=="M.1"&data5$Status=="UB"], 
points$MDS1[data5$fire.plot=="M.1"&data5$Status=="B"], points$MDS2[data5$fire.plot=="M.1"&data5$Status=="B"], col="black", lw=2, length=0.1)
arrows(points$MDS1[data5$fire.plot=="M.2"&data5$Status=="UB"], points$MDS2[data5$fire.plot=="M.2"&data5$Status=="UB"], 
points$MDS1[data5$fire.plot=="M.2"&data5$Status=="B"], points$MDS2[data5$fire.plot=="M.2"&data5$Status=="B"], col="black", lw=2, length=0.1)
arrows(points$MDS1[data5$fire.plot=="S.1"&data5$Status=="UB"], points$MDS2[data5$fire.plot=="S.1"&data5$Status=="UB"], 
points$MDS1[data5$fire.plot=="S.1"&data5$Status=="B"], points$MDS2[data5$fire.plot=="S.1"&data5$Status=="B"], col="black", lw=2, length=0.1)
arrows(points$MDS1[data5$fire.plot=="S.2"&data5$Status=="UB"], points$MDS2[data5$fire.plot=="S.2"&data5$Status=="UB"], 
points$MDS1[data5$fire.plot=="S.2"&data5$Status=="B"], points$MDS2[data5$fire.plot=="S.2"&data5$Status=="B"], col="black", lw=2, length=0.1)
arrows(points$MDS1[data5$fire.plot=="W.1"&data5$Status=="UB"], points$MDS2[data5$fire.plot=="W.1"&data5$Status=="UB"], 
points$MDS1[data5$fire.plot=="W.1"&data5$Status=="B"], points$MDS2[data5$fire.plot=="W.1"&data5$Status=="B"], col="black", lw=2, length=0.1)
arrows(points$MDS1[data5$fire.plot=="W.2"&data5$Status=="UB"], points$MDS2[data5$fire.plot=="W.2"&data5$Status=="UB"], 
points$MDS1[data5$fire.plot=="W.2"&data5$Status=="B"], points$MDS2[data5$fire.plot=="W.2"&data5$Status=="B"], col="black", lw=2, length=0.1)
box()

par(mar=c(5,5,1,1))
plot(ord.species, ax='n')#, pch = 5, cex = 0.5
box()
identify(ord.species[,1],ord.species[,2],labels=row.names(ord.species), cex=0.8, offset=0.3)

par(mar=c(5,1,1,5))
plot(dist.mvd3$dist.mvd*-1 ~ dist.mvd3$pCBI.grnd, cex=2, pch=dist.mvd3$NVC.pch, bg=c("black", "black", "darkgoldenrod", "green", "green", "blue","blue", "turquoise", "turquoise", "deeppink", "deeppink"),xaxt='n', yaxt='n', ann=F)
axis(1, cex.axis=1.2, cex.lab=1.5)
title(xlab="Ground Layer Burn Severity (pCBI)", cex.lab=1.5)
axis(4, cex.axis=1.2)
mtext(text="Community Resistance", cex=1.5, side=4, line=3.2)

dev.copy(svg, 'C:/Users/simon/Dropbox/OSU_Postdoc/Peatland_Paper/Figure_6a.svg', height = 10, width = 12)
dev.off()

################################Community Trajectory Calculations#################################

library(ecotraj)

points_mat <- mds2$points

sites <- data5$fire.plot
length(sites)
surveys <- data5$Status
length(surveys)

peat_angles <-
	trajectoryAngles2D(points_mat, sites, surveys, betweenSegments = F)

angles_df <- cbind(unique(sites), peat_angles)
write.csv(angles_df, "C:/Users/simon/Dropbox/OSU_Postdoc/Peatland_Paper/Trajectory_Angles.csv")

######################~~~~~~~~~~~~~~~~~~~END SECTION A ~~~~~~~~~~~~~~~~~~~~~~~~~~~~~~~~~#####################


######################~~~~~~~~~~~~~~~~~~~ SECTION B - DIFFERENCES IN PFT ABUNDANCE ~~~~~~~~~~~~~~~~~~~~~~~~~~~~~~~~~#####################

########### CALCULATING CHANGE IN ABUNDANCE OF SPECIES GROUPS ################

#Read in data - data file is "data_NERC_wildfire_veg_fams_170721.txt"
fams <- read.table(file.choose(), header=T)
row.names(fams) <- fams$Code

#Load independent data - data file is "data_NERC_wildfire_IndVars_170721.txt"
ind <- read.table(file.choose(),header=T)
row.names(fams) <- fams$Code

#Set-up blank data frame
cols <- colnames(fams[6:ncol(fams)])
df1 <- data.frame(matrix(ncol = 22, nrow = 0))
colnames(df1) <- cols
row<-unique(fams$fire.plot)

#Loop to subtract unburnt cover from burnt cover => +ve values = increase following burning
for (i in row){
  chng<-(fams[fams$fire.plot==i&fams$Status=="B",6:ncol(fams)]-fams[fams$fire.plot==i&fams$Status=="UB",6:ncol(fams)])
	df1<-rbind(df1,chng)
}

#Calculate total pre-fire abundance of each group
pre.abun <- sort(colSums(fams[fams$Status=="UB",6:ncol(fams)]), decreasing=T)
t.abun <- sort(colSums(fams[,6:ncol(fams)]), decreasing=T)
plot(t.abun)
plot(pre.abun)

#Create colour ramp for fire severity
rbPal <- colorRampPalette(c("blue","yellow","red"))
Pal <- data.frame(rbPal(310),stringsAsFactors=FALSE) # note "stringAs..." part stops plot treating hex codes as factor and thence plotting standard R colors
Pal$no <- 100:409; Pal$no <- Pal$no/100
colnames(Pal) <- c("bgcol","pCBI")

# Match pCBI to colour
ind$bg.CBI<-Pal[match(ind$pCBI, Pal$pCBI),1]
df1$CBI <- ind$pCBI[ind$Status=="B"]
df1$bg.CBI <- ind$bg.CBI[ind$Status=="B"]
df1$NVC <- ind$NVC[ind$Status=="B"]

#Jittering doesn't seem to work very neatly
#plot(jitter(as.numeric(ind$Fire[ind$Status=="B"]),1.5),df1$Ericoideae, pch=21, bg="white", cex=2)
#plot(jitter(as.numeric(ind$NVC[ind$Status=="B"]),1.5),df1$Ericoideae, pch=21, bg=df1$bg.CBI, cex=2)

# Alternate manual jittering based on plot number
df1 <- df1[order(df1$NVC),]
df1$NVCid <- c(0.95,1,1.05,1.95,2,2.05,2.1,3,4,4.05,5)

#Create key to examine severity colour scheme
Pal$x<-1
plot(y = Pal$pCBI, x= Pal$x, pch=21, col=Pal$bgcol, bg=Pal$bgcol)

#Add in plotting symbols by fire and correcting x axis labelling
#Add fire ID to df1 
df1$Fire <- substr(row.names(df1), 1, 1)
df1$Fire.pch <- ifelse(df1$Fire=="A",21,ifelse(df1$Fire=="F",22,ifelse(df1$Fire=="M",23,ifelse(df1$Fire=="S",24,ifelse(df1$Fire=="W",25,8)))))
df1$NVC.pch <- as.numeric(df1$NVC)+20


### OPTION 1 - Plot change in abundance by NVC with symbols for fire and severity ###
#Plotting discarded in favour of option 2 below

#Create reference data to allow exclusion of records where pre-fire abundance = 0
pre.abun2 <- fams[fams$Status=="UB",]
pre.abun2$NVC <- ind$NVC[ind$Status=="UB"]
pre.abun2<- pre.abun2[order(pre.abun2$NVC),]


## OPTION 2 - Plot change by CBI with shading ~ severity and symbol ~ NVC ##

svg("C:/Users/simon/Dropbox/OSU_Postdoc/Peatland_Paper/Figure_3.svg")

#1 Ericoideae
par(mar=c(4,5.1,1,1.5), mfrow=c(4,2), xpd=F)
plot(df1$CBI,df1$Ericoideae,ylim=c(-8,8), pch=c(21,21,21,25,25,25,25,23,24,24,22), bg=c("green", "green", "deeppink", "black", "black", "blue", "deeppink", "blue", "turquoise", "turquoise", "darkgoldenrod"), cex=ifelse(pre.abun2$Ericoideae==0,1,pre.abun2$Ericoideae/1.5),yaxt='n', ylab="Change in frequency", xlab="Fire severity (pBCI)", cex.lab=1.25, cex.axis=1.25)
axis(2, at=c(-8,-6,-4,-2,0,2,4,6,8), labels=c(-8,-6,-4,-2,0,2,4,6,8), cex.axis=1.25)
text(x=1, y =7,labels="Ericoideae", pos=4, cex=1.25, font=3)
abline(0,0 ,lty=3)
points(df1$CBI[pre.abun2$Ericoideae==0],df1$Ericoideae[pre.abun2$Ericoideae==0],pch=4,cex=1.5,col="red")

#2 Poaceae
plot(df1$CBI,df1$Poaceae,ylim=c(-8,8), pch=c(21,21,21,25,25,25,25,23,24,24,22), bg=c("green", "green", "deeppink", "black", "black", "blue", "deeppink", "blue", "turquoise", "turquoise", "darkgoldenrod"), cex=ifelse(pre.abun2$Poaceae==0,1,pre.abun2$Poaceae/1.5),yaxt='n', ylab="Change in frequency", xlab="Fire severity (pBCI)", cex.lab=1.25, cex.axis=1.25)
axis(2, at=c(-8,-6,-4,-2,0,2,4,6,8), labels=c(-8,-6,-4,-2,0,2,4,6,8), cex.axis=1.25)
text(x=1, y =7,labels="Poaceae", pos=4, cex=1.25, font=3)
abline(0,0 ,lty=3)
points(df1$CBI[pre.abun2$Poaceae==0],df1$Poaceae[pre.abun2$Poaceae==0],pch=4,cex=1.5,col="red")

#3 Cyperaceae
plot(df1$CBI,df1$Cyperaceae,ylim=c(-8,8), pch=c(21,21,21,25,25,25,25,23,24,24,22), bg=c("green", "green", "deeppink", "black", "black", "blue", "deeppink", "blue", "turquoise", "turquoise", "darkgoldenrod"), cex=ifelse(pre.abun2$Cyperaceae==0,1,pre.abun2$Cyperaceae/1.5), yaxt='n', ylab="Change in frequency", xlab="Fire severity (pBCI)", cex.lab=1.25, cex.axis=1.25)
axis(2, at=c(-8,-6,-4,-2,0,2,4,6,8), labels=c(-8,-6,-4,-2,0,2,4,6,8), cex.axis=1.25)
text(x=1, y =7,labels="Cyperaceae", pos=4, cex=1.25, font=3)
abline(0,0 ,lty=3)
points(df1$CBI[pre.abun2$Cyperaceae==0],df1$Cyperaceae[pre.abun2$Cyperaceae==0],pch=4,cex=1.5,col="red")

#4 Hypnale
plot(df1$CBI,df1$Hypnale,ylim=c(-8,8),pch=c(21,21,21,25,25,25,25,23,24,24,22), bg=c("green", "green", "deeppink", "black", "black", "blue", "deeppink", "blue", "turquoise", "turquoise", "darkgoldenrod"), cex=ifelse(pre.abun2$Hypnale==0,1,pre.abun2$Hypnale/1.5), yaxt='n', ylab="Change in frequency", xlab="Fire severity (pBCI)", cex.lab=1.25, cex.axis=1.25)
axis(2, at=c(-8,-6,-4,-2,0,2,4,6,8), labels=c(-8,-6,-4,-2,0,2,4,6,8), cex.axis=1.25)
text(x=1, y =7,labels="Hypnale", pos=4, cex=1.25, font=3)
abline(0,0 ,lty=3)
points(df1$CBI[pre.abun2$Hypnale==0],df1$Hypnale[pre.abun2$Hypnale==0],pch=4,cex=1.5,col="red")

#5 Dicranale
plot(df1$CBI,df1$Dicranale,ylim=c(-8,8), pch=c(21,21,21,25,25,25,25,23,24,24,22), bg=c("green", "green", "deeppink", "black", "black", "blue", "deeppink", "blue", "turquoise", "turquoise", "darkgoldenrod"), cex=ifelse(pre.abun2$Dicranale==0,1,pre.abun2$Dicranale/1.5), yaxt='n', ylab="Change in frequency", xlab="Fire severity (pBCI)", cex.lab=1.25, cex.axis=1.25)
axis(2, at=c(-8,-6,-4,-2,0,2,4,6,8), labels=c(-8,-6,-4,-2,0,2,4,6,8), cex.axis=1.25)
text(x=1, y =7,labels="Dicranale", pos=4, cex=1.25, font=3)
abline(0,0 ,lty=3)
points(df1$CBI[pre.abun2$Dicranale==0],df1$Dicranale[pre.abun2$Dicranale==0],pch=4,cex=1.5,col="red")

#Acrocarps (total abundance = 104)
#Load of crap - you can't just sum the frequencies!!
#plot(df1$CBI,df1$Acrocarps,ylim=c(-8,8), pch=df1$NVC.pch, bg=df1$Fire.pch, cex=ifelse(pre.abun2$Acrocarps==0,1,pre.abun2$Acrocarps/1.5),yaxt='n', ylab="Change in frequency", xlab="Fire severity (pBCI)", cex.lab=1.25, cex.axis=1.25)
#axis(2, at=c(-8,-6,-4,-2,0,2,4,6,8), labels=c(-8,-6,-4,-2,0,2,4,6,8), cex.axis=1.25)
#text(x=1, y =7,labels="Acrocarps", pos=4, cex=1.25, font=3)
#abline(0,0 ,lty=3)
#points(df1$CBI[pre.abun2$Acrocarps==0],df1$Acrocarps[pre.abun2$Acrocarps==0],pch=4,cex=1.5,col="red")

#6 Vaccinioideae
plot(df1$CBI,df1$Vaccinioideae,ylim=c(-8,8), pch=c(21,21,21,25,25,25,25,23,24,24,22), bg=c("green", "green", "deeppink", "black", "black", "blue", "deeppink", "blue", "turquoise", "turquoise", "darkgoldenrod"), cex=ifelse(pre.abun2$Vaccinioideae==0,1,pre.abun2$Vaccinioideae/1.5), ylab="Change in frequency", xlab="Fire severity (pBCI)", cex.lab=1.25, cex.axis=1.25)
axis(2, at=c(-8,-6,-4,-2,0,2,4,6,8), labels=c(-8,-6,-4,-2,0,2,4,6,8), cex.axis=1.25)
text(x=1, y =7,labels="Vaccinioideae", pos=4, cex=1.25, font=3)
abline(0,0 ,lty=3)
points(df1$CBI[pre.abun2$Vaccinioideae==0],df1$Vaccinioideae[pre.abun2$Vaccinioideae==0],pch=4,cex=1.5,col="red")

#7 Jungermanniale
plot(df1$CBI,df1$Jungermanniale,ylim=c(-8,8), pch=c(21,21,21,25,25,25,25,23,24,24,22), bg=c("green", "green", "deeppink", "black", "black", "blue", "deeppink", "blue", "turquoise", "turquoise", "darkgoldenrod"), cex=ifelse(pre.abun2$Jungermanniale==0,1,pre.abun2$Jungermanniale/1.5), yaxt='n', ylab="Change in frequency", xlab="Fire severity (pBCI)", cex.lab=1.25, cex.axis=1.25)
axis(2, at=c(-8,-6,-4,-2,0,2,4,6,8), labels=c(-8,-6,-4,-2,0,2,4,6,8), cex.axis=1.25)
text(x=1, y =7,labels="Jungermanniale", pos=4, cex=1.25, font=3)
abline(0,0 ,lty=3)
points(df1$CBI[pre.abun2$Jungermanniale==0],df1$Jungermanniale[pre.abun2$Jungermanniale==0],pch=4,cex=1.5,col="red")

#8 Sphagnale
plot(df1$CBI,df1$Sphagnale,ylim=c(-8,8), pch=c(21,21,21,25,25,25,25,23,24,24,22), bg=c("green", "green", "deeppink", "black", "black", "blue", "deeppink", "blue", "turquoise", "turquoise", "darkgoldenrod"), cex=ifelse(pre.abun2$Sphagnale==0,1,pre.abun2$Sphagnale/1.5), yaxt='n', ylab="Change in frequency", xlab="Fire severity (pBCI)", cex.lab=1.25, cex.axis=1.25)
axis(2, at=c(-8,-6,-4,-2,0,2,4,6,8), labels=c(-8,-6,-4,-2,0,2,4,6,8), cex.axis=1.25)
text(x=1, y =7,labels="Sphagnale", pos=4, cex=1.25, font=3)
abline(0,0 ,lty=3)
points(df1$CBI[pre.abun2$Sphagnale==0],df1$Sphagnale[pre.abun2$Sphagnale==0],pch=4,cex=1.5,col="red")

dev.off()

####Make legend for above plot series

svg("C:/Users/simon/Dropbox/OSU_Postdoc/Peatland_Paper/Figure_3_legend1.svg")
plot(c(1:5), c(1:5), ylim = c(0,10), xlim=c(0,10), yaxt="n", xaxt="n", ann="FALSE", col="white") 
points(c(1,2.5,3.75,5.0,6.5), rep(5,5), pch=c(24,23,21,22,25), cex=2, bg="grey")
text(c(1,2.5,3.75,5.0,6.5), rep(5,5), labels=c("M25a", "M20", "H12", "W18b", "M19"), cex=1, pos = 4, offset=.75) #
text(4.25, 5.5, labels= expression(bold("NVC Community")), cex=1) #
dev.off()

svg("C:/Users/simon/Dropbox/OSU_Postdoc/Peatland_Paper/Figure_3_legend2.svg")
plot(c(1:20), c(1:20), ylim = c(0,10), xlim=c(0,40), yaxt="n", xaxt="n", ann="FALSE", col="white") 
points(c(0.1,7.9,16,22.9,29.3,34.25), rep(2,6), pch=c(21,21,21,21,21,21), cex=2, bg=c("deeppink", "turquoise", "blue", "green", "darkgoldenrod", "black"))
text(c(0.1,7.9,16,22.9,29.3,34.25), rep(2,6), labels=c("Wainstalls", "Loch Doon", "Marsden", "Finzean", "Birse", "Anglezarke"), cex=1, pos = 4, offset=.65)
text(20, 2.5, labels= expression(bold("Wildfire")), cex=1) #
dev.off()


cor.test(df1$CBI,df1$Hypnale)
cor.test(df1$CBI,df1$Ericoideae)
cor.test(df1$CBI,df1$Jungermanniale)


######################~~~~~~~~~~~~~~~~~~~END OF SCRIPT ~~~~~~~~~~~~~~~~~~~~~~~~~~~~~~~~~#####################
